# Supplementary material for: A Machine Learning Framework for Detecting COVID-19 Infection Using Surface-Enhanced Raman Scattering
Source: Biosensors (Basel). 2022 Aug 2;12(8):589. doi: 10.3390/bios12080589 (PMC9405612; doi:10.3390/bios12080589)
Supplement: Supplementary file 1 [file biosensors-12-00589-s001.zip]

Archive with 1 entries (1 files):
- biosensors-1817255-supplementary.pdf
